# Supplementary material for: The Effect of Tff3 Deficiency on the Liver of Mice Exposed to a High-Fat Diet
Source: Biomedicines. 2025 Apr 23;13(5):1024. doi: 10.3390/biomedicines13051024 (PMC12108639; doi:10.3390/biomedicines13051024)
Supplement: Supplementary file 1 [file biomedicines-13-01024-s001.zip]

Archive with 1 entries (1 files):
- biomedicines-3528488-supplementary.pdf
